# Supplementary material for: Trade-off between branching and polarity controls decision-making during cell migration
Source: Sci Adv. 2026 Jan 1;12(1):eads2734. doi: 10.1126/sciadv.ads2734 (PMC12757058; doi:10.1126/sciadv.ads2734)
Supplement: Supplementary file 2 — Movies S1 to S26 [file sciadv.ads2734_movies_s1_to_s26.zip]

Archive with 26 entries (26 files):
- ads2734_movie_s1.mp4
- ads2734_movie_s2.mp4
- ads2734_movie_s3.mp4
- ads2734_movie_s4.mp4
- ads2734_movie_s5.mp4
- ads2734_movie_s6.mp4
- ads2734_movie_s7.mp4
- ads2734_movie_s8.mp4
- ads2734_movie_s9.mp4
- ads2734_movie_s10.mp4
- ads2734_movie_s11.mp4
- ads2734_movie_s12.mp4
- ads2734_movie_s13.mp4
- ads2734_movie_s14.mp4
- ads2734_movie_s15.mp4
- ads2734_movie_s16.mp4
- ads2734_movie_s17.mp4
- ads2734_movie_s18.mp4
- ads2734_movie_s19.mp4
- ads2734_movie_s20.mp4
- ads2734_movie_s21.mp4
- ads2734_movie_s22.mp4
- ads2734_movie_s23.mp4
- ads2734_movie_s24.mp4
- ads2734_movie_s25.mp4
- ads2734_movie_s26.mp4
